# Supplementary material for: Phytochemical Profiling and Computational Screening of Musa acuminata Peel as Hemorrhagic Wound Treatment Candidate: Network Pharmacology, Molecular Docking, Molecular Dynamics, and DFT Approaches
Source: Pharmaceuticals (Basel). 2026 Jun 26;19(7):992. doi: 10.3390/ph19070992 (PMC13415815; doi:10.3390/ph19070992)
Supplement: Supplementary file 1 [file pharmaceuticals-19-00992-s001.zip]

Archive with 2 entries (2 files):
- 1. Supplementary Table S1_Banana.xlsx
- 2. Fixed Manuscript SI_ver 1.0.pdf
