# Supplementary material for: Phytochemical Profiling and Computational Screening of Musa acuminata Peel as Hemorrhagic Wound Treatment Candidate: Network Pharmacology, Molecular Docking, Molecular Dynamics, and DFT Approaches
Source: Pharmaceuticals (Basel). 2026 Jun 26;19(7):992. doi: 10.3390/ph19070992 (PMC13415815; doi:10.3390/ph19070992)
Supplement: Supplementary file 1 [file pharmaceuticals-19-00992-s001.zip › 1. Supplementary Table S1_Banana.xlsx]

## Sheet: LCHRMS Result
Table S1. LC-HRMS-identified phytochemical constituents of the M. acuminata peel ethyl acetate extract.
Peak No	Compound Name	Molecular Formula	Chemical Class	Exact Mass (m/z)	Mass Error (ppm)	RT (min)	Reference Ion	Relative Abundance (%)
1	3-Deoxy-D-manno-octulosonate	C8H14O8	Organic oxygen compounds	237.062	0.09	0.704	[M-H]-1	0.177614
2	6-O-(beta-D-Xylopyranosyl)-beta-D-glucopyranose	C11H20O10	Organic oxygen compounds	311.098	0.06	0.704	[M-H]-1	0.0344624
3	Methyl [1,3-dimethyl-2,4,6-trioxo-5-(trifluoromethyl)-2,3,4,5,6,7-hexahydro-1H-pyrrolo[2,3-d]pyrimidin-5-yl]carbamate	C11H11F3N4O5	Organohalogen compounds	335.06	-3.89	0.704	[M-H]-1	0.136751
4	Inosine	C10H12N4O5	Nucleic acids	267.072	-4.81	0.705	[M-H]-1	0.29499
5	Succinic semialdehyde	C4H6O3	Fatty acyls	101.024	0.45	0.707	[M-H]-1	0.214079
6	2,3-Dihydro-2,3-dihydroxybenzoate	C7H8O4	Organic acids and derivatives	155.035	0.14	0.714	[M-H]-1	0.0420136
7	(2R,3S)-2,3-Dimethylmalate	C6H10O5	Fatty acyls	161.046	-0.26	0.716	[M-H]-1	1.28514
8	3-Hydroxy-N-phenethyl-butyramide	C12H17NO2	Fatty acyls	208.133	-1.09	0.721	[M+H]+1	0.0913671
9	3'-hydroxyacetophenone	C8H8O2	Organic oxygen compounds	314.138	-1.84	0.724	[2M+ACN+H]+1	0.022092
10	Uridine	C9H12N2O6	Nucleic acids	243.062	1.36	0.729	[M-H]-1	0.0128563
11	2, 5-Dihydroxybenzaldehyde	C7H6O3	Organic oxygen compounds	139.039	-1.66	0.734	[M+H]+1	0.0411687
12	3-O-Ethylascorbic acid	C8H12O6	Organoheterocyclic compounds	205.07	-1.06	0.735	[M+H]+1	0.422269
13	3_4-Dihydroxymandelaldehyde	C8H8O4	Benzene derivatives	169.049	-1.75	0.735	[M+H]+1	0.0576968
14	1-(1,3-Benzodioxol-5-yl)-4,4,4-trifluorobutane-1,3-dione	C11H7F3O4	Organohalogen compounds	261.037	0.51	0.737	[M+H]+1	0.0255254
15	L-Threonic acid	C4H8O5	Carbohydrates	135.03	-0.44	0.737	[M-H]-1	0.207258
16	3-(2-Methoxyethyl)-1-methyl-1-{[1-(2,2,2-trifluoroethyl)-1H-imidazol-2-yl]methyl}urea	C11H17F3N4O2	Organic nitrogen compounds	317.12	2.74	0.738	[M+Na]+1	0.0560626
17	Triisopropanolamine	C9H21NO3	Organic nitrogen compounds	192.159	-1.63	0.753	[M+H]+1	0.191511
18	2,6-Dimethylquinoline	C11H11N	Organoheterocyclic compounds	158.096	-1.59	0.782	[M+H]+1	0.457671
19	6-Acetyl-D-glucose	C8H14O7	Organic oxygen compounds	257.044	0.79	0.942	[M+Cl]-1	0.182186
20	4-Formamido-1H-imidazole-5-sulfonamide	C4H6N4O3S	Organoheterocyclic compounds	191.023	-4.38	0.97	[M+H]+1	0.0886708
21	2,4-Difluoropyrimidine	C4H2F2N2	Nucleic acids	117.026	-2	0.973	[M+H]+1	0.0463956
22	Lucknolide A	C10H12O6	Organoheterocyclic compounds	229.07	-0.81	1.419	[M+H]+1	0.207987
23	5-Methoxy-N-[(3-methyl-1,2,4-oxadiazol-5-yl)methyl]-4-oxo-1,4-dihydro-2-pyridinecarboxamide	C11H12N4O4	Nucleic acids	299.054	-4.17	1.439	[M+Cl]-1	0.102112
24	2,3-Dimethylmaleate	C6H8O4	Organic acids and derivatives	203.056	1.09	1.441	[M-H+HAc]-1	0.150089
25	5-oxoheptane-1,3,7-tricarboxylic acid	C10H14O7	Organic acids and derivatives	247.081	-1.58	1.652	[M+H]+1	0.481737
26	4,6-(1′-carboxyethylidene)-3-O-methyl-β-D-glucopyranose	C10H16O8	Organoheterocyclic compounds	309.083	0.3	1.653	[M+FA-H]-1	0.133095
27	Pangamic acid	C10H19NO8	Amino acids and peptides	282.118	-1.18	1.675	[M+H]+1	0.123257
28	(R)-2,3-Dihydroxy-3-methylpentanoate	C6H12O4	Fatty acyls	171.063	-1.48	1.727	[M+Na]+1	1.22359
29	[(1E)-3-(2,4-Dioxo-3,4-dihydro-1(2H)-pyrimidinyl)-1-propen-1-yl]phosphonic acid	C7H9N2O5P	Organic nitrogen compounds	233.033	3.21	1.729	[M+H]+1	0.0767202
30	Pentaglycol	C10H22O6	Organic acids and derivatives	239.149	-1.61	2.122	[M+H]+1	0.266354
31	L-Tyrosine methyl ester	C10H13NO3	Amino acids and peptides	196.097	-0.54	2.304	[M+H]+1	0.0700745
32	Salicylic acid	C7H6O3	Phenols	137.025	0.84	2.522	[M-H]-1	0.235848
33	HO-dPEG6-OH	C12H26O7	Organic oxygen compounds	305.157	-1.47	2.568	[M+Na]+1	0.101887
34	Tyramine	C8H11NO	Benzene derivatives	121.065	-1.69	3.019	[M+H-NH3]+1	0.0476478
35	Carbazomycin A	C16H17NO2	Organoheterocyclic compounds	256.133	-0.7	3.087	[M+H]+1	0.01636
36	N~2~-[(4-Chloro-3,5-dimethyl-1H-pyrazol-1-yl)acetyl]-N-propylglycinamide	C12H19ClN4O2	Amino acids and peptides	285.111	-4.52	3.155	[M-H]-1	0.0275643
37	6-Hydroxycaproic acid	C6H12O3	Fatty acyls	131.071	0.79	3.189	[M-H]-1	0.0627655
38	N-Acetyl-L-seryl-L-lysyl-L-leucinamide	C17H33N5O5	Amino acids and peptides	388.254	-4.68	3.261	[M+H]+1	0.131671
39	N-Acetyl-L-phenylalanine	C11H13NO3	Amino acids and peptides	206.082	-0.25	3.684	[M-H]-1	0.0417414
40	4,4-Diethoxy-1,1,1-trifluorobut-3-en-2-one	C8H11F3O3	Organohalogen compounds	213.073	-0.95	3.687	[M+H]+1	0.608231
41	Dibenzylamine	C14H15N	Benzene derivatives	198.127	-1.68	4.302	[M+H]+1	0.146722
42	{(2S,3E,4S)-3-Ethylidene-5-(methoxycarbonyl)-2-[(2,3,4,6-tetra-O-acetyl-β-D-glucopyranosyl)oxy]-3,4-dihydro-2H-pyran-4-yl}acetic acid	C25H32O15	Prenol lipids	571.167	0.44	4.362	[M-H]-1	0.0549375
43	5,7-Dihydroxy-2-(4-hydroxyphenyl)-4-oxo-4H-chromen-3-yl 6-O-(6-deoxyhexopyranosyl)hexopyranoside	C27H30O15	Flavonoids	593.151	-0.13	4.385	[M-H]-1	0.00620594
44	N-(4-phenyl-3-oxo-tetranoyl)-homoserine lactone	C14H15NO4	Fatty acyls	260.093	0.67	4.432	[M-H]-1	0.0405047
45	Phaseolic acid	C12H22O6	Fatty acyls	261.135	1.13	4.679	[M-H]-1	0.0122706
46	Cyclo-(L-Ile-L-Leu-L-Leu-L-Leu-L-Leu)	C30H55N5O5	Amino acids and peptides	588.409	-1.47	4.724	[M+Na]+1	0.338133
47	Butoxytriglycol	C10H22O4	Organic oxygen compounds	207.159	-1.36	5.006	[M+H]+1	1.44494
48	2,6,3',4'-Tetrahydroxy-2-benzylcoumaranone	C15H12O6	Flavonoids	287.056	0.67	5.09	[M-H]-1	0.0261139
49	2-Methyl-6-oxohepta-2_4-dienal	C8H12O2	Organic oxygen compounds	139.077	1.04	5.142	[M-H]-1	0.228292
50	3-Methoxy-4-hydroxyphenylethyleneglycol	C9H12O4	Phenols	183.066	0.84	5.143	[M-H]-1	0.356655
51	N~8~-(Cyclopropylmethyl)-N~4~-[2-(methylsulfanyl)phenyl]-2-(1,2,3,5-tetrahydro-4H-1,4-benzodiazepin-4-yl)pyrimido[5,4-d]pyrimidine-4,8-diamine	C26H28N8S	Alkaloids	483.209	0.19	5.262	[M-H]-1	0.00749532
52	2-methyl-2E-heptenoic acid	C8H14O2	Fatty acyls	141.092	0.75	5.32	[M-H]-1	0.0229168
53	Catechin 5,3'-di-O-beta-D-glucopyranoside	C27H34O16	Flavonoids	613.178	0.83	5.486	[M-H]-1	0.0228315
54	NP-013285	C19H36O10	Phenols	469.229	0.38	5.509	[M+FA-H]-1	0.100612
55	4-(4-Methyl-5,7-dioxo-4,5-dihydro[1,2,5]thiadiazolo[3,4-d]pyrimidin-6(7H)-yl)butanoic acid	C9H10N4O4S	Nucleic acids	269.035	-1.95	5.729	[M-H]-1	0.0167495
56	Annularin G	C9H14O4	Organoheterocyclic compounds	185.082	0.45	5.732	[M-H]-1	0.328989
57	Isophorone	C9H14O	Organic oxygen compounds	139.112	-1.34	6.349	[M+H]+1	3.56743
58	Prilocaine	C13H20N2O	Organic acids and derivatives	221.165	-1.15	6.46	[M+H]+1	0.0651468
59	Tetrangulol	C19H12O4	Angucyclines	303.067	-0.03	6.806	[M-H]-1	0.0607442
60	Malyngic acid	C18H32O5	Fatty acyls	327.218	0.38	6.853	[M-H]-1	0.0865246
61	1-[(2-Hydroxyethyl)amino]dodecan-2-ol	C14H31NO2	Organic oxygen compounds	246.242	-1.52	6.883	[M+H]+1	0.159027
62	Nootkatone	C15H22O	Prenol lipids	219.174	-1.1	7.275	[M+H]+1	0.0780418
63	2,6-Di-tert-butyl-alpha-(dimethylamino)-p-cresol	C17H29NO	Phenols	264.232	-0.98	7.276	[M+H]+1	0.171681
64	4-(2-Fluoroethoxy)-6-[2-(trifluoromethyl)phenyl]-5,6-dihydro-2H-pyran-2-one	C14H12F4O3	Organohalogen compounds	303.066	4	7.341	[M-H]-1	0.0187755
65	TEMPO	C9H19NO	Organoheterocyclic compounds	158.154	-1.81	7.355	[M+H]+1	0.0473561
66	Cerarvensin	C20H18O9	Flavonoids	401.087	-0.95	7.381	[M-H]-1	0.0761175
67	Homoanatoxin A	C11H17NO	Alkaloids	180.138	-1.06	7.465	[M+H]+1	0.00594692
68	N-(2-Phenylethyl)-isobutyramide	C12H17NO	Benzene derivatives	192.138	-1.6	7.548	[M+H]+1	0.686335
69	5,5',7,7'-tetrahydroxy-2,2'-bis(4-hydroxyphenyl)-4H,4'H-[8,8'-bichromene]-4,4'-dione	C30H18O10	Flavonoids	537.083	-0.2	7.624	[M-H]-1	0.00896963
70	Kynurenic acid	C10H7NO3	Alkaloids	188.035	0.61	7.972	[M-H]-1	0.0262751
71	9,10,13-Trihydroxy-(E)-11-octadecenoic acid	C18H34O5	Fatty acyls	329.234	0.72	7.99	[M-H]-1	0.0952355
72	(3Z,5E)-6-[4-(3-fluoropropoxy)-3-methoxyphenyl]-4-hydroxyhexa-3,5-dien-2-one	C16H19FO4	Benzene derivatives	293.118	-3.58	7.997	[M-H]-1	0.0139562
73	2-Fluoro-2-nitro-1-phenylethanol	C8H8FNO3	Organohalogen compounds	186.056	1.09	8.141	[M+H]+1	0.02982
74	Xestoaminol C	C14H31NO	Sphingolipids	230.247	-1.52	8.324	[M+H]+1	1.66802
75	2-Amino-1,3,4-octadecanetriol	C18H39NO3	Organic nitrogen compounds	318.3	-1.1	8.42	[M+H]+1	1.19659
76	Dihydroxyethyl lauramine oxide	C16H35NO3	Organic nitrogen compounds	290.269	-1.1	8.454	[M+H]+1	1.73805
77	(2S,3S)-2-Amino-1,3,4,5-octadecanetetrol	C18H39NO4	Sphingolipids	334.295	-1.09	8.481	[M+H]+1	0.102926
78	Sophoracoumestan A	C20H14O5	Flavonoids	333.077	0.54	8.561	[M-H]-1	0.00893112
79	Hydroxyanigorufone	C19H12O3	Benzene derivatives	289.086	-0.93	8.604	[M+H]+1	0.783856
80	Tridecylamine	C13H29N	Organic nitrogen compounds	200.237	-1.39	8.657	[M+H]+1	0.0636913
81	Monobutyl phthalate	C12H14O4	Benzene derivatives	223.096	-1.09	8.69	[M+H]+1	0.0599092
82	Lauroyl diethanolamide	C16H33NO3	Fatty acyls	288.253	0.34	8.717	[M+H]+1	0.129519
83	L-Tyrosine	C9H11NO3	Amino acids and peptides	180.067	0.61	8.735	[M-H]-1	0.0184843
84	(E)-4-phenyl-3-(pyridine-2-yl)but-2-en-1-ol	C15H15NO	Organoheterocyclic compounds	226.122	-1.36	8.842	[M+H]+1	0.101141
85	Isoheptadecasphinganine	C17H37NO2	Sphingolipids	288.289	-1.07	8.898	[M+H]+1	0.659085
86	Dehydrophytosphingosine	C18H37NO3	Sphingolipids	316.284	-1.2	8.963	[M+H]+1	0.075065
87	t17:0 phytosphingosine	C17H37NO3	Sphingolipids	304.284	-1.17	9.006	[M+H]+1	0.131625
88	N-(2-methyl-3-oxodecanoyl)pyrrolidine	C15H27NO2	Organoheterocyclic compounds	276.193	-1.37	9.062	[M+Na]+1	0.0191327
89	(+/-)9,10-dihydroxy-12Z-octadecenoic acid	C18H34O4	Fatty acyls	313.239	-0.28	9.543	[M-H]-1	0.138829
90	Spisulosine	C18H39NO	Sphingolipids	286.31	-1.39	9.71	[M+H]+1	0.0706097
91	Palmitoleoyl-EA	C18H35NO2	Fatty acyls	298.274	-1.25	9.791	[M+H]+1	1.03795
92	(±)9-HpODE	C18H32O4	Fatty acyls	311.223	-0.26	9.85	[M-H]-1	0.00955882
93	3-(tetradecyloxy)propylamine	C17H37NO	Organic nitrogen compounds	272.294	-1.13	9.864	[M+H]+1	0.0767107
94	(9S_10S)-9_10-Dihydroxyoctadecanoate	C18H36O4	Fatty acyls	315.254	0.51	9.871	[M-H]-1	0.0926179
95	2-(Diethoxymethyl)-1,1-diethoxyhexane	C15H32O4	Organic nitrogen compounds	299.219	-0.82	9.891	[M+Na]+1	0.0218341
96	Boceprevir	C27H45N5O5	Organic acids and derivatives	520.348	-3.33	9.969	[M+H]+1	0.0556438
97	Binol	C20H14O2	Organic acids and derivatives	309.088	-1.56	10.008	[M+Na]+1	0.0417431
98	Sphinganine;2-Amion-1_3-octadecanediol	C18H39NO2	Sphingolipids	302.305	-1.27	10.068	[M+H]+1	0.124852
99	(-)-Menthylacetate	C12H22O2	Isoprenoids	199.169	-1.57	10.119	[M+H]+1	0.178628
100	PA(18:3(6Z,9Z,12Z)/0:0)	C21H37O7P	Glycerophospholipids	431.22	-0.78	10.158	[M-H]-1	0.036114
101	Dodecanamide	C12H25NO	Fatty acyls	200.201	-1.6	10.173	[M+H]+1	0.196129
102	Beta-Naphthoflavone	C19H12O2	Flavonoids	273.091	-1.47	10.31	[M+H]+1	0.110276
103	Ceriporic acid C	C21H36O4	Fatty acyls	353.268	-1.74	10.31	[M+H]+1	0.0282811
104	PA(18:2(9Z,12Z)/0:0)	C21H39O7P	Glycerophospholipids	433.236	-0.33	10.65	[M-H]-1	0.0739202
105	C10E4	C18H38O5	Organic oxygen compounds	357.261	-1.06	10.666	[M+Na]+1	0.0384662
106	Mono(2-ethylhexyl) phthalate (MEHP)	C16H22O4	Benzene derivatives	277.145	0.57	10.702	[M-H]-1	0.81615
107	12-oxo Phytodienoic Acid	C18H28O3	Fatty acyls	293.211	-0.35	10.802	[M+H]+1	0.069043
108	Pendecamaine	C23H46N2O3	Fatty acyls	399.358	-1.29	10.805	[M+H]+1	0.0637146
109	Palmitic diethanolamide	C20H41NO3	Fatty acyls	344.316	-1.02	10.844	[M+H]+1	0.147178
110	1-Palmitoylglycerol3-phosphate	C19H39O7P	Glycerophospholipids	409.236	-0.79	10.853	[M-H]-1	0.0709634
111	Linolenic Acid	C18H30O2	Fatty acyls	277.217	0.59	10.884	[M-H]-1	0.0163884
112	N-(2-{[3-(4-Morpholinyl)propyl]amino}-2-oxoethyl)cyclohexanecarboxamide	C16H29N3O3	Amino acids and peptides	312.229	4.06	10.923	[M+H]+1	0.106447
113	(3aS,6aR)-4-(3-Methoxyphenyl)-5-[(4E)-4-octen-4-yl]-N-phenyl-2,3,6,6a-tetrahydro-3a(1H)-pentalenamine	C29H37NO	Organic oxygen compounds	416.294	-1.41	10.963	[M+H]+1	0.277106
114	N-Methyl-L-alanyl-3-methyl-L-valyl-N-[(1R)-1,2,3,4-tetrahydro-1-naphthalenyl]-L-prolinamide	C25H38N4O3	Organic acids and derivatives	487.291	-2.92	11.215	[M+FA-H]-1	0.0937019
115	Dodecanoylcarnitine	C19H37NO4	Fatty acyls	402.286	-0.8	11.299	[M-H+HAc]-1	0.0356949
116	α-Linolenoyl ethanolamide	C20H35NO2	Fatty acyls	322.274	-1.07	11.328	[M+H]+1	0.168395
117	N-stearoyl GABA	C22H43NO3	Fatty acyls	370.331	-1.27	11.354	[M+H]+1	0.0787852
118	4-(hydroxyamino)-1-({1-hydroxy-1-[2-(hydroxymethyl)pyrrolidin-1-yl]-3-methylbutan-2-yl}amino)-2-pentylbutane-1,4-diol	C19H41N3O5	Organic nitrogen compounds	392.313	3.12	11.382	[M+H]+1	0.0419394
119	9,10,13-trihydroxy-Octadecanoic acid	C18H36O5	Fatty acyls	355.245	-1.05	11.45	[M+Na]+1	0.703342
120	N-oleoyl glycine	C20H37NO3	Fatty acyls	340.284	-1.21	11.492	[M+H]+1	0.126251
121	(2E,15R)-15-[(3,6-Dideoxy-alpha-L-arabino-hexopyranosyl)oxy]-2-hexadecenoic acid	C22H40O6	Fatty acyls	401.289	-1.53	11.57	[M+H]+1	0.179978
122	13(S)-HOTrE	C18H30O3	Fatty acyls	293.212	0.83	11.588	[M-H]-1	0.00555683
123	Palmitoylglucuronide	C22H42O7	Fatty acyls	463.291	-0.14	11.593	[M+FA-H]-1	0.250533
124	6-{[1-(methylperoxy)cyclododecyl]peroxy}hexan-1-ol	C19H38O5	Organic oxygen compounds	345.264	-1	11.594	[M-H]-1	0.0151106
125	Ethyl myristate	C16H32O2	Fatty acyls	255.233	0.6	11.598	[M-H]-1	0.0625343
126	N-(11-Aminoundecanoyl)-L-seryl-L-lysylglycinamide	C22H44N6O5	Amino acids and peptides	473.344	-0.8	11.862	[M+H]+1	0.154014
127	3-hydroxypalmitoleoylcarnitine	C23H43NO5	Fatty acyls	414.321	-1.33	11.865	[M+H]+1	0.0586586
128	Linoleoyl ethanolamide	C20H37NO2	Fatty acyls	324.289	-1.52	11.917	[M+H]+1	0.211863
129	PA(18:0/0:0)	C21H43O7P	Glycerophospholipids	437.267	-0.35	11.946	[M-H]-1	0.00917165
130	CJ-13,982	C18H32O7	Organic acids and derivatives	361.222	-1.61	11.981	[M+H]+1	7.71613
131	Trans-7,9-dihydroxy-3-methyl-8-oxo-dodecan-4-olide	C13H22O5	Fatty acyls	259.154	-1.69	11.982	[M+H]+1	1.17542
132	1-[(3R,9R,10R)-12-[(2S)-1-hydroxypropan-2-yl]-3,10-dimethyl-9-(methylaminomethyl)-13-oxo-2,8-dioxa-12-azabicyclo[12.4.0]octadeca-1(14),15,17-trien-16-yl]-3-propan-2-ylurea	C26H44N4O5	Organic nitrogen compounds	491.323	-2.56	12.426	[M-H]-1	0.0230216
133	N,N-(2,2-dihydroxy-ethyl) arachidonoyl amine	C24H41NO3	Fatty acyls	390.301	-0.87	12.769	[M-H]-1	0.012215
134	Fern-9(11)-en-3,19-dione	C30H46O2	Alkaloids	439.357	-1.26	12.796	[M+H]+1	0.0922722
135	1-palmitoylglycerol;MAG(16:0)	C19H38O4	Glycerolipids	313.273	-1.4	12.8	[M+H-H2O]+1	0.306338
136	Muscone	C16H30O	Organic oxygen compounds	239.237	-1.2	12.804	[M+H]+1	0.0756961
137	[FA(18:1)]9Z-Octadecen-12-ynoicacid	C18H30O2	Fatty acyls	279.232	-0.52	12.873	[M+H]+1	0.105168
138	N-(11-Aminoundecanoyl)-L-seryl-N-(3-cyclohexylpropyl)-L-lysinamide	C29H57N5O4	Amino acids and peptides	540.446	-3.94	12.946	[M+H]+1	0.0788858
139	3,3′-(1,8-Octanediyl)bis[5-(2-hydroxyethyl)-4-methyl-1,3-thiazol-3-ium]	C20H34N2O2S2	Organoheterocyclic compounds	399.214	1.44	12.952	[M+H]+1	0.0327892
140	R-Chinensen G	C28H38O4	Prenol lipids	437.27	0.42	13.006	[M-H]-1	0.0666962
141	Communesin H	C30H36N4O2	Organoheterocyclic compounds	507.271	-4.28	13.037	[M+Na]+1	0.440524
142	C14E5	C24H50O6	Organic oxygen compounds	452.394	-1.3	13.038	[M+NH4]+1	0.170474
143	Hexyl phosphate	C18H39O4P	Organic acids and derivatives	349.251	-1.26	13.118	[M-H]-1	0.0115501
144	(1R)-2-{1-[4-(4,4-Difluoro-1-piperidinyl)-2-fluorobenzyl]-6-[(5-methyl-2-pyridinyl)methoxy]-1H-benzimidazol-2-yl}cyclohexanecarboxylic acid	C33H35F3N4O3	Nucleic acids	593.275	2.49	13.274	[M+H]+1	0.0816996
145	Ecabete	C20H28O5S	Isoprenoids	379.158	-2.06	13.427	[M-H]-1	0.0641173
146	Linoleic Acid	C18H32O2	Fatty acyls	279.233	0.72	13.43	[M-H]-1	0.0621127
147	Octyl hydrogen phthalate	C16H22O4	Benzene derivatives	279.159	-1.2	13.456	[M+H]+1	0.269001
148	7-Ketodeoxycholic acid	C24H38O5	Sterol lipids	429.261	-1.38	13.463	[M+Na]+1	0.533856
149	Schisanlactone A	C30H40O4	Organoheterocyclic compounds	463.285	-0.25	13.486	[M-H]-1	0.0155014
150	Sulcatone	C8H14O	Fatty acyls	127.112	-1.66	13.637	[M+H]+1	1.03506
151	(6E,10E,14E,18E)-6,10,15,19,23-pentamethyltetracosa-1,2,6,10,14,18,22-heptaene	C29H46	Fatty acyls	395.367	-1.19	13.646	[M+H]+1	0.060033
152	2-(4-Benzyl-1-piperazinyl)-N-{2-[(5-nitro-2-pyridinyl)amino]ethyl}acetamide	C20H26N6O3	Organoheterocyclic compounds	399.214	-0.73	13.744	[M+H]+1	0.2016
153	Mastigophorene A	C30H42O4	Isoprenoids	465.301	-0.02	13.78	[M-H]-1	0.112568
154	1-Stearoylglycerol	C21H42O4	Fatty acyls	341.305	-1.14	13.871	[M+H-H2O]+1	0.3945
155	3Z,13Z-octadecadien-1-ol	C18H34O	Fatty acyls	284.294	-1.12	13.874	[M+NH4]+1	0.631614
156	Stigmasta-3,5-diene	C29H48	Alkaloids	397.382	-1.28	13.875	[M+H]+1	0.186538
157	(3α,5α)-Cholestan-3-amine	C27H49N	Sterol lipids	388.393	-1.44	13.933	[M+H]+1	0.0368789
158	Stearamide	C18H37NO	Fatty acyls	284.294	-1.29	14.127	[M+H]+1	0.417411
159	L-2-Hydroxyphytanate	C20H40O3	Isoprenoids	327.291	0.64	14.384	[M-H]-1	0.303249
160	Ursolic acid	C30H48O3	Isoprenoids	457.367	-1.29	14.592	[M+H]+1	0.17036
161	N-dodecanoylsphinganine	C30H61NO3	Fatty acyls	484.472	-1.4	14.598	[M+H]+1	0.0163128
162	(+/-)-CP 47,497-C7-Hydroxy metabolite	C21H34O3	Benzene derivatives	335.258	-1.41	14.598	[M+H]+1	0.147509
163	N-propyl arachidonoyl amine	C23H39NO	Fatty acyls	346.31	-1.11	14.632	[M+H]+1	0.0541785
164	(3R,5S)-N′-[(2R)-1-Ethoxy-4-methyl-2-pentanyl]-N-isobutyl-N-[5-isopropyl-4-(3-methoxypropoxy)-2-pyridinyl]-3,5-piperidinedicarboxamide	C31H54N4O5	Organoheterocyclic compounds	561.401	-1.38	14.864	[M-H]-1	0.0150919
165	N-oleoyl proline	C23H41NO3	Fatty acyls	380.315	-1.29	14.948	[M+H]+1	0.0465488
166	Ethyl-(5R,12S)-diacetoxy-(6E,8E,10E,14Z)-eicosatetraenoate	C26H40O6	Fatty acyls	471.271	-1.16	14.976	[M+Na]+1	0.152391
167	Icosanamide	C20H41NO	Fatty acyls	312.326	-1.11	15.187	[M+H]+1	0.285048
168	13-Hydroxydocosanoic acid	C22H44O3	Fatty acyls	355.321	-1.43	15.316	[M-H]-1	0.0894905
169	4-[10-(2-Chloro-4-methoxyphenoxy)decyl]-3,5-heptanedione	C24H37ClO4	Benzene derivatives	425.245	-1.41	15.432	[M+H]+1	0.0129218
170	MG(0:0/20:5(5Z,8Z,11Z,14Z,17Z)/0:0)	C23H36O4	Glycerolipids	377.268	-1.23	15.487	[M+H]+1	0.066317
171	2-hydroxy-tricosanoic acid	C23H46O3	Fatty acyls	369.337	-1.12	15.746	[M-H]-1	0.0691629
172	Echinenone	C40H54O	Isoprenoids	551.424	-1	15.755	[M+H]+1	0.154472
173	3-methyl-1-heptene	C8H16	Fatty acyls	113.132	-2.32	15.849	[M+H]+1	1.11463
174	Phthalic anhydride	C8H4O3	Organoheterocyclic compounds	149.023	-1.16	15.85	[M+H]+1	39.6411
175	Bis(2-ethylhexyl)phthalate	C24H38O4	Benzene derivatives	391.284	-1.33	15.85	[M+H]+1	0.753986
176	Cyclopentane	C5H10	Fatty acyls	71.0854	-1.34	15.85	[M+H]+1	5.52136
177	6-formylsalicylic acid	C8H6O4	Benzene derivatives	167.034	-1.62	15.85	[M+H]+1	0.982132
178	DG(18:3(9Z,12Z,15Z)/18:3(9Z,12Z,15Z)/0:0)	C39H64O5	Glycerolipids	613.482	-1.5	15.9	[M+H]+1	0.176315
179	1,2-Dinonylnaphthalene	C28H44	Benzene derivatives	381.351	-0.92	16.065	[M+H]+1	0.0787301
180	MG(0:0/22:5(7Z,10Z,13Z,16Z,19Z)/0:0)	C25H40O4	Glycerolipids	405.299	-1.21	16.09	[M+H]+1	0.191562
181	Mycolipanolic acid (C24)	C24H48O3	Fatty acyls	383.353	-1.07	16.104	[M-H]-1	0.263518
182	3-b-Hydroxy-4-b-methyl-5-a-cholest-7-ene-4-a-carboxylic acid	C29H48O3	Sterol lipids	445.367	-1.39	16.189	[M+H]+1	0.187227
183	GlcCer(d18:2(4E,8Z)/20:0(2OH[R]))	C44H83NO9	Sphingolipids	770.613	-1.19	16.208	[M+H]+1	0.496267
184	2-Hydroxy-22-methyltetracosanoic acid	C25H50O3	Fatty acyls	397.368	-0.7	16.469	[M-H]-1	0.0866642
185	Cer(d18:0/16:0)	C34H69NO3	Sphingolipids	540.534	-1.25	16.472	[M+H]+1	0.522893
186	Nebrosteroid M	C29H50O3	Sterol lipids	429.372	-1.24	16.484	[M+H-H2O]+1	0.905006
187	Tris(2-ethylhexyl) phosphate	C24H51O4P	Organic acids and derivatives	435.359	-1.21	16.818	[M+H]+1	0.0586437
188	Mycolipanolic acid (C26)	C26H52O3	Fatty acyls	411.384	-0.96	16.821	[M-H]-1	0.0424995
189	3,5,7-Trimethyl-2E,4E,6E,8E-decatetraene	C13H20	Fatty acyls	177.163	-1.57	16.972	[M+H]+1	0.0293788
190	(S)-2_3-Epoxysqualene	C30H50O	Isoprenoids	427.393	-1.38	16.977	[M+H]+1	0.374136
191	(5S)-3-(9-{4-[(3S)-3-Hydroxy-4-(2-{[(2S)-2-hydroxydodecyl]oxy}ethoxy)butyl]-1-piperidinyl}nonyl)-5-methyl-2(5H)-furanone	C37H69NO6	Organoheterocyclic compounds	624.519	-1.17	17.155	[M+H]+1	0.0827424
192	O-oleoylanandamide	C40H69NO3	Fatty acyls	612.534	-1.38	17.218	[M+H]+1	0.124979
193	(24S)-Cholest-5-ene-3beta_7alpha_24-triol	C27H46O3	Sterol lipids	417.337	-1.06	17.312	[M-H]-1	0.376118
194	PA(14:0/20:3(8Z,11Z,14Z))	C37H67O8P	Glycerophospholipids	669.45	0.45	17.391	[M-H]-1	0.0295159
195	[STdimethyl(2:0)]4_4-dimethyl-cholesta-8_24-dien-3beta-ol	C29H48O	Sterol lipids	413.377	-1.37	17.42	[M+H]+1	0.0770243
196	24-Methylenecycloartanol	C31H52O	Sterol lipids	423.398	-1.48	17.425	[M+H-H2O]+1	0.0487219
197	(8β)-8-Butoxy-1,6:7,14-dicycloprosta-1,3,5,7(14)-tetraene	C24H36O	Organic oxygen compounds	341.283	-1.76	17.489	[M+H]+1	0.041717
198	1-t-butyl-4-ethylbenzene	C12H18	Benzene derivatives	163.148	-1.76	17.491	[M+H]+1	0.0679128
199	5-Ethyl-7-methyl-3E,5E,7E-undecatriene	C14H24	Fatty acyls	407.367	4.43	17.493	[2M+Na]+1	0.756154
200	6,8-Diethyl-4-methyl-3E,5E,7E,9E-dodecatetraene	C17H28	Fatty acyls	233.226	-1.77	17.494	[M+H]+1	0.101004
201	(-)-alpha-Cedrene	C15H24	Isoprenoids	205.195	-1.46	17.495	[M+H]+1	0.109771
202	2,6,10-Trimethyl-(E,E)-2,6,10,12-tridecatetraene	C16H26	Fatty acyls	219.21	-1.41	17.495	[M+H]+1	0.467964
203	4-n-Octylphenylacetylene	C16H22	Benzene derivatives	247.205	-1.5	17.503	[M+H+MeOH]+1	0.0332753
204	18-fluoro-oleic acid	C18H33FO2	Fatty acyls	301.252	-4.92	17.508	[M+H]+1	0.116529
205	(2R,4S,5S,7S)-5-Amino-N-butyl-4-hydroxy-7-{4-methoxy-3-[2-(2-methoxyethoxy)ethoxy]benzyl}-2,8-dimethylnonanamide	C28H50N2O6	Organic oxygen compounds	509.36	0.2	17.604	[M-H]-1	0.00969501
206	1-Hydroxy-1,2-dihydrophytofluene	C40H64O	Isoprenoids	561.502	-1.31	17.768	[M+H]+1	0.0527689
207	Annopurpuricin E	C37H64O4	Annonaceae acetogenins	573.487	-1.32	18.046	[M+H]+1	0.0619631
208	Cer(t18:0/24:0(2OH))	C42H85NO5	Sphingolipids	684.649	-1.47	18.697	[M+H]+1	0.0614287
209	Cer(d18:0/h24:0)	C42H85NO4	Sphingolipids	668.654	-1.51	19.574	[M+H]+1	0.020577
210	cis-Phytoene	C40H64	Prenol lipids	545.507	-1.5	19.682	[M+H]+1	0.253236
211	2-Chloro-3-(propylsulfanyl)-1-propene	C6H11ClS	Organohalogen compounds	151.035	4.85	21.255	[M+H]+1	0.28914
